# Supplementary material for: The Methodological Quality Scale (MQS) for intervention programs: validity evidence
Source: Front Psychol. 2023 Jul 6;14:1217661. doi: 10.3389/fpsyg.2023.1217661 (PMC10358327; doi:10.3389/fpsyg.2023.1217661)
Supplement: Supplementary file 4 [file Data_Sheet_4.XLSX]

## Sheet: Database
Author	Year	IT01Criteria	IT02Design	IT03Attrition	IT04AttritionBetween	IT05Exclusions	IT06FollowUp	IT07MeasurementMoment	IT08MeasuresPrePost	IT09StandardDV	IT10ControlTechniques	IT11ConstructDefinition	IT12ImputMissing	F1	F2	F3
Robinson	2011	1	0.5	1	9	1	0.5	1	1	0.5	0.5	1	0	0.666667	0.625	0.75
Ross	2009	1	0	0	9	1	0.5	0.5	1	0.5	0.5	1	0	0.333333	0.375	0.75
Kiriazova	2014	1	0.5	1	0	1	0	0.5	1	0.5	0.5	1	0	0.5	0.375	0.75
Nakamura	2014	1	0.5	1	9	1	0	0.5	1	0.5	0.5	1	1	1	0.375	0.75
Mackenzie	2009	1	0	1	9	1	0	0	9	0.5	0.5	0.5	0	0.666667	0.125	0.5
Morrell	2011	1	1	1	1	1	1	1	1	1	0.5	1	0	0.75	0.875	1
Fogarty	2016	1	0	1	9	1	0	0.5	1	0.5	0.5	1	0	0.666667	0.25	0.75
Lindheim	2017	0.5	0	0	9	1	0	0	9	0.5	0.5	0.5	0	0.166667	0.125	0.5
Graham	2010	1	0.5	1	9	1	1	1	1	1	0.5	1	0	0.666667	0.75	1
DeOliveira	2011	1	0	1	9	1	0	0.5	1	0.5	0.5	1	0	0.666667	0.25	0.75
Manber	2012	0.5	0.5	0	9	1	0	1	1	0.5	0.5	0.5	0	0.166667	0.5	0.5
Keville	2013	1	0	0	9	1	0	0	9	0.5	0.5	0.5	0	0.333333	0.125	0.5
Calderón	2016	1	0.5	1	1	1	0	0.5	1	0.5	0.5	0.5	0	0.75	0.375	0.5
Alshomrani	2017	1	0	1	0	1	0	0	9	0.5	0.5	1	0	0.5	0.125	0.75
Beaumont	2016	0.5	0.5	1	0	1	0	0.5	1	1	0.5	1	0	0.375	0.375	1
García	2010	1	0	0	9	1	0	0	9	0.5	0.5	0.5	0	0.333333	0.125	0.5
Ditton-Phare	2016	0.5	0.5	1	1	1	0	0.5	1	1	1	1	1	0.875	0.5	1
Lagerkvist	2013	0.5	0	0	9	1	1	0	9	0	0.5	0.5	0	0.166667	0.375	0.25
Monsen	2009	1	0.5	1	1	1	0	0	9	0	0.5	1	0	0.75	0.25	0.5
Gentry	1974	0.5	0	0	9	1	0	0	9	0	0.5	0.5	0	0.166667	0.125	0.25
Papadatou	1997	0.5	0.5	1	9	1	1	1	0.5	0	0.5	0.5	1	0.833333	0.75	0.25
Chau	2002	1	0	0	9	1	0	0	9	1	0.5	1	0	0.333333	0.125	1
ClarkB	2002	1	0	1	9	1	1	1	1	1	0.5	1	1	1	0.625	1
Johnson	2003	1	0	1	9	1	0	0	9	0	0.5	0.5	0	0.666667	0.125	0.25
Maurer	2006	1	0	0	9	1	0	0.5	1	1	0.5	1	0	0.333333	0.25	1
ClarkA	2002	1	0	0	9	1	0	0.5	1	0	0.5	1	0	0.333333	0.25	0.5
McAiney	2007	0.5	0	1	9	1	1	0.5	1	1	0.5	1	0	0.5	0.5	1
Steinert	2001	1	0.5	1	9	1	1	1	1	0	0.5	1	0	0.666667	0.75	0.5
Kupfer	2016	0.5	0	0	9	1	1	1	0	0	0	0	0	0.166667	0.5	0
Grabovac	2008	1	0	1	9	1	0.5	1	1	0.5	0.5	1	1	1	0.5	0.75
Brownlow	2015	1	0	1	9	1	0	0.5	1	0	0.5	1	1	1	0.25	0.5
de Beurs (b)	2015	1	1	1	1	1	0.5	1	0.5	1	1	1	1	1	0.875	1
Wortman	1977	0.5	0	0.5	9	1	0	0	9	0	0.5	0.5	0	0.333333	0.125	0.25
Loughland	2015	0.5	0	1	9	1	0	0.5	1	0.5	0.5	1	0	0.5	0.25	0.75
Bray	1980	1	1	0.5	0	1	0	0.5	1	1	1	1	0	0.375	0.625	1
Swierczek	1985	1	0.5	1	9	1	0.5	1	1	0	0.5	1	0	0.666667	0.625	0.5
Gliksman	1993	1	1	0.5	0.5	1	0	0.5	0.5	0.5	1	1	0	0.5	0.625	0.75
McDonald	1991	1	0	1	9	1	0	0	9	1	0.5	1	0	0.666667	0.125	1
Panter	1994	1	0.5	1	9	1	0	1	1	0	0.5	1	0	0.666667	0.5	0.5
Fritzsche	2012	0.5	0.5	0.5	9	1	1	1	0.5	0	0.5	1	0	0.333333	0.75	0.5
Fraser	2017	1	0.5	1	9	1	1	9	9	0.5	0.5	0.5	0	0.666667	0.666667	0.5
Li	2014	1	0	1	9	1	0	0.5	1	1	0.5	1	0	0.666667	0.25	1
Mellor	2010	1	1	1	1	1	0.5	1	1	1	0.5	1	1	1	0.75	1
Rezvyy	2008	1	0.5	1	1	1	0	0.5	1	0.5	0.5	1	1	1	0.375	0.75
Sale	2018	1	0.5	1	0	0.5	0.5	1	0.5	0.5	0.5	1	0	0.5	0.625	0.75
Spagnolo	2018	1	0	1	9	1	0	0	9	1	0.5	0.5	0	0.666667	0.125	0.75
Bredimus	2020	1	0.5	1	1	1	0	0.5	1	1	0.5	1	1	1	0.375	1
Timmons	2019	1	0.5	1	9	1	0.5	1	1	1	0.5	1	0	0.666667	0.625	1
Sprague	2019	1	0.5	1	9	1	0.5	1	1	0.5	0.5	1	0	0.666667	0.625	0.75
Baker-Henningham	2019	1	0	1	1	1	0	0	9	1	1	1	0	0.75	0.25	1
Brooks	2019	1	0.5	1	9	1	1	1	1	1	1	1	0	0.666667	0.875	1
Moll	2018	1	1	1	1	1	0.5	1	1	1	1	1	0	0.75	0.875	1
Graydon	2018	1	0.5	1	9	1	0.5	1	0.5	0	1	1	0	0.666667	0.75	0.5
Eriksson	2018	1	1	1	1	1	0	0.5	1	1	0.5	1	0	0.75	0.5	1
Lovell	2018	1	1	1	1	1	0	0.5	1	1	1	1	0	0.75	0.625	1
Silva	2018	1	0	1	9	1	0	0.5	1	0	0.5	0.5	1	1	0.25	0.25
Gopalan	2018	1	0	1	9	1	0	0	9	0	0.5	0.5	0	0.666667	0.125	0.25
Kobak	2017	1	0	1	9	1	0	0.5	1	1	0.5	1	0	0.666667	0.25	1
Fairburn	2017	0.5	0	1	9	1	0	0.5	1	1	0.5	1	0	0.5	0.25	1
Acharya	2017	1	0	1	9	1	0	0.5	1	0	0.5	0.5	0	0.666667	0.25	0.25
van Landschoot	2017	1	1	0.5	0	1	0	0.5	1	1	0.5	1	0	0.375	0.5	1
Nadeem	2017	1	0	0	0	1	0	0	9	0.5	1	1	1	0.5	0.25	0.75
Guay	2016	1	0.5	1	9	1	1	1	1	1	0.5	1	0	0.666667	0.75	1
Li	2015	1	1	1	0	1	1	1	1	1	0.5	1	0	0.5	0.875	1
Hallman	2014	1	0.5	1	9	1	0.5	1	1	1	0.5	1	0	0.666667	0.625	1
Markstrom	2014	0.5	0	1	9	1	1	0	9	0	0.5	0.5	0	0.5	0.375	0.25
Gifford	2012	0.5	0.5	1	9	1	0.5	1	1	0.5	0.5	1	0	0.5	0.625	0.75
Collins	2006	0.5	0	1	9	1	0	0.5	1	0.5	0.5	1	0	0.5	0.25	0.75
Armstrong	2011	0.5	0.5	1	9	1	0.5	1	1	0	0.5	1	0	0.5	0.625	0.5
McKnight	2001	1	0.5	1	1	1	0	1	1	1	0.5	1	0	0.75	0.5	1
Zipple	1990	1	1	1	1	1	0	0.5	1	1	0.5	1	0	0.75	0.5	1
Palfrey	2019	1	0	1	9	1	1	1	1	0	0.5	1	0	0.666667	0.625	0.5
Thomas	1999	0.5	0.5	1	1	1	0	0.5	1	1	0.5	1	0	0.625	0.375	1
McIlwraith	2005	1	0	0	9	1	0	0	9	0	0.5	1	0	0.333333	0.125	0.5
Ruzek	2016	1	0.5	1	9	1	1	1	1	1	0.5	1	1	1	0.75	1
Stuart	2018	0.5	0	1	9	1	0	0	9	0	0.5	0.5	0	0.5	0.125	0.25
Mc Millen	2016	1	1	1	0	1	1	1	1	1	0.5	1	0	0.5	0.875	1
Deane	2019	1	0.5	1	9	1	0.5	1	1	1	0.5	1	1	1	0.625	1
Triplett	2019	1	0.5	1	9	1	0.5	1	1	1	0.5	1	0	0.666667	0.625	1
Cheron	2019	1	0	1	9	1	0	0.5	1	0	0.5	0.5	0	0.666667	0.25	0.25
Bryson	2014	0.5	0	1	9	1	0	0.5	1	0	0.5	0.5	0	0.5	0.25	0.25
Duthie	1998	0.5	0	1	9	1	0	0	9	0.5	0.5	1	0	0.5	0.125	0.75
Oregon	1998	0	0	1	9	1	0	0.5	1	0.5	0.5	1	0	0.333333	0.25	0.75
Arnetz	1996	1	0.5	1	0	1	0.5	1	1	1	0.5	1	0	0.5	0.625	1
Barak	1997	0.5	0	0	9	1	0	0	9	0	0.5	0	0	0.166667	0.125	0
Drahota	2014	1	0	1	9	1	0	0	9	0	0.5	1	1	1	0.125	0.5
Manassis	2009	1	0.5	1	9	1	0.5	1	1	0	1	1	0	0.666667	0.75	0.5
Geoffrion	2018	0.5	0.5	0	0	1	1	1	1	1	0.5	1	0	0.125	0.75	1
Stanhope	2019	1	1	1	1	1	0	0	9	0.5	0.5	1	1	1	0.375	0.75
Christie	2013	0.5	0.5	1	9	1	1	1	1	1	0.5	1	0	0.5	0.75	1
La Guardia	2019	1	0	1	9	1	0	0.5	1	1	0.5	1	1	1	0.25	1
Reed	2016	0.5	0	0	9	1	0	0	9	0	0.5	1	0	0.166667	0.125	0.5
Wiltsey	2017	1	0.5	1	1	1	1	1	1	1	0.5	1	0	0.75	0.75	1
Boehnlein	2008	1	0	1	9	1	0	0	9	0	0.5	0.5	0	0.666667	0.125	0.25
Weist	2009	1	1	1	1	1	0	1	1	1	1	1	1	1	0.75	1
Harris	2019	1	0.5	1	9	1	1	1	1	1	0.5	1	0	0.666667	0.75	1
Prochaska	2008	1	0.5	1	0	1	0.5	1	1	0.5	0.5	1	0	0.5	0.625	0.75
Cardoso	2017	1	1	1	1	1	1	1	1	1	1	1	0	0.75	1	1
Carmel	2019	1	0	1	1	1	0	0	9	1	0.5	1	1	1	0.125	1
Laube	2000	1	0	1	9	1	0	0.5	1	1	0.5	0.5	0	0.666667	0.25	0.75
Illiffe	1999	1	0	1	9	1	0	0	9	0	0.5	1	1	1	0.125	0.5
Stuhlmann	1999	1	0	1	0	1	0	0	9	0.5	0.5	1	1	0.75	0.125	0.75
Almog	2000	0.5	0	1	9	1	0	0	9	1	0.5	1	0	0.5	0.125	1
Kinn	2000	0.5	0	1	1	1	0	9	9	1	0.5	1	1	0.875	0.166667	1
Lippin	2000	1	0	1	9	1	0	0	9	0.5	0.5	1	1	1	0.125	0.75
Simons	2000	1	0.5	1	1	1	1	1	1	1	1	1	0	0.75	0.875	1
Wilson	2000	1	0	1	9	1	0	0	9	0	0.5	0.5	0	0.666667	0.125	0.25
Khan	2002	0.5	0	1	1	1	0.5	1	1	1	0.5	1	0	0.625	0.5	1
Lintzeris	2002	0.5	0.5	0.5	0.5	1	0	0.5	1	0	0.5	1	0	0.375	0.375	0.5
Browne	2020	1	0	1	9	1	0	1	9	1	0.5	1	0	0.666667	0.375	1
Reyes-Ortega	2019	1	0.5	1	9	1	0	0.5	1	1	0.5	1	1	1	0.375	1
Mirick	2016	1	0	1	9	1	0	0.5	1	1	0.5	1	1	1	0.25	1
Dondanville	2020	1	0	1	9	1	0	0	9	0	0.5	1	1	1	0.125	0.5
Oordt	2009	1	0.5	1	9	1	0.5	1	1	0	0.5	1	0	0.666667	0.625	0.5
Pisani	2012	1	0	1	9	1	0	0.5	1	1	1	0.5	1	1	0.375	0.75
Salyers	2011	1	0.5	1	9	1	0	0.5	1	1	0.5	1	0	0.666667	0.375	1
Van Doesum	2019	1	0	1	9	1	0	0.5	1	1	0.5	1	0	0.666667	0.25	1
Le Scanff	2002	1	0	0	9	1	0	0.5	0.5	1	0.5	1	0	0.333333	0.25	1
Durand	2003	1	0	1	9	1	0	0.5	1	0.5	0.5	1	0	0.666667	0.25	0.75
Irvine	2003	1	1	1	1	1	0	0.5	1	0.5	0.5	1	0	0.75	0.5	0.75
Miller	2003	1	0	0	9	1	0	0	9	0	0.5	1	0	0.333333	0.125	0.5
Quinet	2003	1	0.5	1	1	1	0	0.5	1	0	0.5	1	1	1	0.375	0.5
Scardovi	2003	1	0	0	9	1	0	0.5	1	1	1	1	0	0.333333	0.375	1
Sinclair	2003	1	1	1	1	1	0.5	0	9	0.5	0.5	1	0	0.75	0.5	0.75
Thompson	2003	1	0	1	9	1	0	0	9	0	0.5	1	1	1	0.125	0.5
Wilkinson	2003	1	0.5	1	9	1	0	1	1	1	1	1	0	0.666667	0.625	1
Cotter	2004	0.5	0	1	9	1	0	0	9	0	0.5	1	1	0.833333	0.125	0.5
Newes-Adeyi	2004	1	0	1	9	1	0	0.5	1	0.5	1	1	0	0.666667	0.375	0.75
Philotheou	2004	0.5	0	1	9	1	0	0	9	0	0.5	1	0	0.5	0.125	0.5
Ashurst	2012	1	0.5	1	9	1	0	0.5	1	1	0.5	1	0	0.666667	0.375	1
Arranz	2005	1	0.5	1	9	1	0	1	1	0.5	0.5	1	0	0.666667	0.5	0.75
Gagnon	2005	0.5	0	0	0	1	0	0	9	0.5	0.5	1	0	0.125	0.125	0.75
Hawley	2005	1	0	0	9	1	0.5	0	0.5	0.5	0.5	1	0	0.333333	0.25	0.75
Anderson	2006	1	0.5	1	1	1	0.5	1	1	1	0.5	1	0	0.75	0.625	1
Atkinson	2017	1	0	1	9	1	0	0.5	0.5	0	0.5	0.5	0	0.666667	0.25	0.25
Bell	2006	1	0	1	9	1	0	0.5	1	0	0.5	1	0	0.666667	0.25	0.5
Judkins	2006	0.5	0.5	1	9	0.5	1	1	1	1	0.5	1	1	0.833333	0.75	1
Kossman	2006	0.5	0	0.5	9	1	0	0	9	0	0.5	0.5	0	0.333333	0.125	0.25
Orton	2006	0.5	0	0	9	1	0	0.5	0.5	0	0.5	0.5	0	0.166667	0.25	0.25
Pepping	2018	1	0	1	9	1	0	0.5	1	1	0.5	1	1	1	0.25	1
Baker-Ericzén	2014	1	0	1	1	1	0	0	9	1	1	1	1	1	0.25	1
Reisman	2006	1	0	1	9	1	0	0.5	1	0	0.5	1	0	0.666667	0.25	0.5
Saunders	2006	1	0	0.5	0	1	0	0.5	1	1	0.5	1	0	0.375	0.25	1
Chandy	2007	0.5	0	0.5	9	1	0	0.5	1	0	0.5	1	0	0.333333	0.25	0.5
Lelutiu-Weinberger	2017	1	0	1	9	1	0	0.5	1	0.5	0.5	1	0	0.666667	0.25	0.75
Dobie	2016	1	0	1	9	1	0	0.5	1	1	0.5	1	1	1	0.25	1
Grundy	2017	1	0	1	9	1	0	0	9	1	0.5	1	0	0.666667	0.125	1
Coyne	2007	1	0	1	9	1	0	1	0.5	0.5	1	1	0	0.666667	0.5	0.75
Gould	2007	1	0.5	1	1	1	0	1	1	1	0.5	1	0	0.75	0.5	1
Leung	2007	1	0.5	1	9	1	1	1	1	0	0.5	1	0	0.666667	0.75	0.5
Mohammadi	2007	0.5	0	1	9	1	1	1	1	0	0.5	1	1	0.833333	0.625	0.5
Sporrong	2007	0.5	1	1	1	1	0	0.5	1	0.5	0.5	1	0	0.625	0.5	0.75
Thomas	2007	1	0	0.5	9	1	0	0.5	1	0	0.5	1	0	0.5	0.25	0.5
Aguirre-Muñoz	2009	0.5	0	1	9	1	0.5	1	0.5	1	0.5	1	1	0.833333	0.5	1
Alford	2008	1	0.5	1	1	1	0	0.5	1	0	1	1	0	0.75	0.5	0.5
Arslan	2008	1	0	0	9	1	0	0.5	1	0	0.5	0.5	0	0.333333	0.25	0.25
Baynes	2008	1	0	1	9	1	0	0	9	0	0.5	0.5	0	0.666667	0.125	0.25
Boone	2008	1	0.5	1	1	1	0.5	1	1	1	0.5	1	0	0.75	0.625	1
Brown	2008	1	0	1	9	1	0	0	9	0.5	1	1	0	0.666667	0.25	0.75
Coleman	2008	1	0.5	1	1	1	0	0.5	1	1	0.5	1	0	0.75	0.375	1
Collins	2008	1	0	1	9	1	0.5	1	0	0.5	0.5	0.5	0	0.666667	0.5	0.5
Corcoran	2008	1	0	1	9	1	0	0	9	0.5	0.5	1	0	0.666667	0.125	0.75
Dugmore	2008	0.5	0	0	9	1	0	0	9	0	0.5	0.5	0	0.166667	0.125	0.25
Egener	2008	1	0	1	9	1	0	0	9	0	0.5	1	0	0.666667	0.125	0.5
Gabor	2008	0.5	0	0	9	1	0	0.5	1	0	0.5	0.5	1	0.5	0.25	0.25
Haller	2008	1	0	1	9	1	1	1	0.5	1	0.5	1	0	0.666667	0.625	1
Heinrichs	2008	1	0	0	9	1	0	0.5	1	0	0.5	1	1	0.666667	0.25	0.5
Houston	2008	1	1	1	1	1	1	0.5	1	0	1	0.5	0	0.75	0.875	0.25
Jullien	2008	1	1	1	1	1	0	0.5	1	0.5	0.5	1	1	1	0.5	0.75
Kaiser	2008	1	0.5	1	9	1	1	1	1	0	0.5	0.5	0	0.666667	0.75	0.25
Kuhne-Eversmann	2008	1	0	1	9	1	0	0.5	0	0	0.5	0.5	0	0.666667	0.25	0.25
Lalonde	2008	1	1	1	1	1	0	0.5	1	0	0.5	0.5	0	0.75	0.5	0.25
MalikA	2008	0.5	0	1	9	1	0	0.5	0.5	0	0.5	0.5	0	0.5	0.25	0.25
MalikB	2008	1	0	1	9	1	0	0.5	0.5	0	0.5	0.5	0	0.666667	0.25	0.25
Marsh	2008	1	0	1	9	1	0	0.5	0.5	0.5	0.5	1	1	1	0.25	0.75
Masny	2008	1	1	1	0	1	0.5	1	1	0	0.5	1	0	0.5	0.75	0.5
Matthieu	2008	1	0	1	9	1	0	0.5	1	0	0.5	0.5	1	1	0.25	0.25
Metalios	2008	1	0	1	9	1	0	0.5	1	1	0.5	1	0	0.666667	0.25	1
Neitzel	2008	1	0	1	9	1	0	0.5	1	1	0.5	1	0	0.666667	0.25	1
Nieto-Montenegro	2008	1	0.5	1	0.5	1	0	1	1	0	0.5	1	1	0.875	0.5	0.5
Oettgen	2008	0.5	0	1	9	1	0	0.5	1	0	0.5	1	1	0.833333	0.25	0.5
Petridou	2008	1	0	1	9	1	0	0	9	1	0.5	1	1	1	0.125	1
Probst	2008	1	0	1	9	1	0	0.5	1	1	0.5	1	0	0.666667	0.25	1
Sears	2008	1	0.5	1	9	1	0.5	1	1	0	0.5	1	0	0.666667	0.625	0.5
Possis	2016	0.5	0	1	9	1	0	0.5	1	0.5	0.5	1	1	0.833333	0.25	0.75
Lancashire	1997	1	0	1	9	1	0	0.5	1	1	0.5	1	0	0.666667	0.25	1
Lalande	2016	1	0	1	9	1	0	1	1	1	0.5	1	1	1	0.375	1
Seman	2008	1	0.5	1	1	1	0	0.5	1	1	0.5	1	0	0.75	0.375	1
Stein	2008	1	0	1	9	1	0	0	9	1	0.5	1	1	1	0.125	1
Straus	2008	1	0	1	9	1	0	0	9	0	0.5	0.5	1	1	0.125	0.25
Thompson	2008	1	0.5	1	9	1	0	0	9	0	1	0.5	1	1	0.375	0.25
Thurston	2008	1	0.5	1	9	1	0	0.5	0.5	1	1	1	1	1	0.5	1
Wakefield	2008	1	0	1	9	1	0	0.5	0.5	0	0.5	0.5	1	1	0.25	0.25
Wang	2008	1	0.5	1	9	1	1	1	1	0.5	1	0.5	1	1	0.875	0.5
Withmore	2008	0.5	0	1	9	1	0	0.5	1	0	0.5	0	0	0.5	0.25	0
Wright	2008	0.5	0	1	9	1	0	0.5	1	0	0.5	0.5	0	0.5	0.25	0.25
Baker-Henningham	2009	0.5	0	1	9	1	0	0.5	0	0	0.5	0.5	0	0.5	0.25	0.25
Bell	2009	1	0	1	9	1	0	0	0.5	0	0.5	1	0	0.666667	0.125	0.5
Bena	2009	1	0	1	9	1	0	0.5	1	0	0.5	0.5	0	0.666667	0.25	0.25
Black	2009	1	0	1	9	1	0	0	9	0	0.5	0.5	1	1	0.125	0.25
Bracker	2009	1	0	1	9	1	0	0	9	0.5	0.5	1	1	1	0.125	0.75
Brightling	2009	1	0	1	9	1	0	0	9	0	0.5	0.5	1	1	0.125	0.25
Dilley	2009	1	0	1	9	1	0	0.5	0.5	0.5	0.5	1	1	1	0.25	0.75
Espinoza	2009	1	0	1	9	1	0	0	9	0	0.5	1	1	1	0.125	0.5
Fields	2009	1	0	1	9	1	0	0	9	0	0.5	1	1	1	0.125	0.5
Fitzgerald	2009	1	0	1	9	1	0	1	0.5	0.5	0.5	0.5	1	1	0.375	0.5
Fletcher	2009	1	0	1	9	1	0.5	0.5	0.5	0.5	0.5	1	0	0.666667	0.375	0.75
Forsyth	2009	1	0.5	1	9	1	1	1	1	0	0.5	1	0	0.666667	0.75	0.5
Franke	2009	1	0	1	9	1	0	0.5	1	1	0.5	1	1	1	0.25	1
Gage	2009	1	0.5	1	9	1	0.5	1	0.5	0.5	0.5	1	0	0.666667	0.625	0.75
Goss	2009	1	0	1	9	1	0	0.5	1	1	0.5	1	0	0.666667	0.25	1
Hardman	2009	1	0	1	9	1	0	0.5	0.5	0.5	0.5	1	1	1	0.25	0.75
Harrington	2009	1	0	1	9	1	0	0.5	1	0	0.5	1	0	0.666667	0.25	0.5
Hinchey	2009	1	0	1	9	1	0	0	9	0	1	1	1	1	0.25	0.5
Hollenbeck	2009	0.5	0	1	9	1	0	0.5	1	1	0.5	1	1	0.833333	0.25	1
Kalev	2009	1	0	1	9	1	0	0	9	1	0.5	1	1	1	0.125	1
Kamiru	2009	1	0	1	9	1	0	0.5	1	0	0.5	0.5	0	0.666667	0.25	0.25
Khanna	2009	1	0.5	1	9	1	0	0.5	1	1	0.5	1	1	1	0.375	1
Leif	2008	1	0	1	9	1	0	0.5	0.5	0.5	0.5	0.5	1	1	0.25	0.5
Matthieu	2009	1	0.5	1	9	1	1	1	0.5	1	0.5	1	0	0.666667	0.75	1
Murchan	2009	1	0	1	9	1	0	0	1	0	0.5	0.5	0	0.666667	0.125	0.25
Noone	2009	0.5	0	1	9	1	0	0.5	1	1	0.5	1	0	0.5	0.25	1
ODonell	2009	0.5	1	1	0.5	1	0	0.5	1	1	0.5	1	0	0.5	0.5	1
Rask	2009	1	1	1	1	1	0.5	1	1	1	1	1	0	0.75	0.875	1
Reed	2009	1	0	1	9	1	0	0	9	0	0.5	1	1	1	0.125	0.5
Ridde	2009	0.5	0.5	1	9	1	1	1	1	0	0.5	1	0	0.5	0.75	0.5
Shamrock	2009	1	0	1	9	1	0	0	9	0	0.5	1	1	1	0.125	0.5
Sørensen	2009	1	0.5	1	9	1	1	1	1	0	0.5	1	1	1	0.75	0.5
Spielberg	2009	1	0.5	1	1	1	1	1	1	1	0.5	1	1	1	0.75	1
Stergiou	2009	0.5	0	1	9	1	0	0	9	0	0.5	1	1	0.833333	0.125	0.5
Stock	2009	1	1	1	1	1	1	1	0.5	1	0.5	1	1	1	0.875	1
Teleki	2009	1	0.5	1	9	1	1	0	9	0	0.5	0.5	0	0.666667	0.5	0.25
Tharp-Taylor	2009	1	0.5	1	1	1	0	0.5	1	0	0.5	1	0	0.75	0.375	0.5
Tompkins	2009	1	0.5	1	1	1	0.5	1	1	0.5	0.5	1	0	0.75	0.625	0.75
Turcotte	2009	1	0.5	1	9	1	0	0.5	1	1	0.5	1	1	1	0.375	1
Umble	2009	1	0	1	1	1	0	0	9	0.5	0.5	1	1	1	0.125	0.75
Vingard	2009	1	0.5	1	1	1	0	0.5	1	1	0.5	1	1	1	0.375	1
Wallace	2009	1	0	1	9	1	0	0	9	0	1	1	1	1	0.25	0.5
Wang	2009	1	0	1	9	1	0	0.5	1	0	0.5	0.5	0	0.666667	0.25	0.25
Williams	2009	0.5	0.5	1	9	1	0.5	1	1	1	0.5	1	0	0.5	0.625	1
Wills	2009	0.5	0	1	9	1	0	0	9	0	0.5	0.5	0	0.5	0.125	0.25
Allan	2010	0.5	0	1	9	1	0	0.5	1	0	0.5	1	0	0.5	0.25	0.5
Allen	2010	1	0.5	1	9	1	1	1	1	1	1	1	0	0.666667	0.875	1
Banilower	2010	1	0.5	1	1	1	0	0.5	0.5	1	0.5	1	0	0.75	0.375	1
Bannon	2010	1	1	1	1	1	0.5	1	1	1	0.5	1	1	1	0.75	1
Brown	2010	1	0	1	9	1	0	0.5	1	0.5	0.5	1	1	1	0.25	0.75
Busch	2010	1	0.5	1	1	1	0.5	1	1	0.5	0.5	1	1	1	0.625	0.75
Cameron	2010	1	0.5	1	1	1	0	0.5	1	1	0.5	1	1	1	0.375	1
Chapman	2010	1	0	1	9	1	0	0.5	1	0.5	0.5	1	1	1	0.25	0.75
Colarossi	2010	1	0	1	9	1	0	0.5	1	0	1	1	1	1	0.375	0.5
Dörries	2010	0.5	0	0	9	1	0	0	9	0	0.5	1	0	0.166667	0.125	0.5
Eson-Brizo	2010	1	0	1	9	1	0	0.5	0.5	0.5	1	0.5	1	1	0.375	0.5
Fatima	2010	1	0	1	9	1	0	0	9	0	0.5	0	1	1	0.125	0
Fernandez	2010	1	0.5	1	9	1	1	0	9	0.5	0.5	1	1	1	0.5	0.75
Grainger	2010	0.5	0	1	9	1	0	0	1	0	0.5	0.5	0	0.5	0.125	0.25
Hardin	2010	1	0	1	9	1	0	0.5	1	0.5	0.5	1	0	0.666667	0.25	0.75
Head	2010	0.5	0.5	1	1	1	0.5	1	1	1	0.5	1	0	0.625	0.625	1
Huang	2010	0.5	0	1	9	1	0.5	0.5	1	0	0.5	0.5	0	0.5	0.375	0.25
Jones	2010	0.5	0	1	9	1	0	0	1	0	0.5	0.5	0	0.5	0.125	0.25
Kalkat	2010	1	0	1	9	1	0	0	9	0	0.5	1	1	1	0.125	0.5
Klieger	2010	1	0	1	9	1	0	0	9	0	0.5	0.5	1	1	0.125	0.25
Leandros	2010	1	0	1	9	1	0	0	9	0	0.5	1	1	1	0.125	0.5
Lemon	2010	1	1	1	1	1	1	1	1	0.5	0.5	1	1	1	0.875	0.75
Marquardt	2010	1	0.5	1	9	1	1	1	1	1	0.5	1	1	1	0.75	1
McAllan	2010	1	0.5	0.5	9	1	0.5	1	0.5	0	0.5	0.5	0	0.5	0.625	0.25
McColgan	2010	1	0.5	1	9	1	1	1	0.5	0	0.5	1	1	1	0.75	0.5
McDougle	2010	1	0	1	9	1	0	0	9	0	1	0.5	1	1	0.25	0.25
Moreno	2010	1	0	1	9	1	0	0	9	0.5	0.5	0.5	1	1	0.125	0.5
Nestel	2010	1	0	1	9	1	1	0	9	0	1	1	1	1	0.5	0.5
Herman	1994	0.5	0	1	9	1	0	0	1	0	0.5	0.5	0	0.5	0.125	0.25
Li	2014	1	0	1	9	1	0	0.5	1	1	0.5	1	0	0.666667	0.25	1
Van Oordt	2009	0.5	0.5	1	9	1	0.5	1	1	0	1	0.5	0	0.5	0.75	0.25
Malt	1996	1	0	1	9	1	0	0	1	1	0.5	1	0	0.666667	0.125	1
Brookman-Frazee	2012	1	0	1	1	1	0	0.5	0.5	1	0.5	1	0	0.75	0.25	1
Kobak	2016	1	0.5	1	9	1	0.5	1	1	1	0.5	1	1	1	0.625	1
de Beurs (a)	2015	1	1	1	1	1	0.5	1	1	1	0.5	1	1	1	0.75	1
Needham	2005	1	1	1	1	1	0	0.5	1	1	0.5	1	1	1	0.5	1
Brady	2011	1	0	1	9	1	0	0.5	1	1	0.5	1	1	1	0.25	1
Dyck	2008	1	0	1	9	1	0	0	9	0	0.5	0.5	1	1	0.125	0.25
Dimeff	2009	1	1	1	1	1	0.5	1	1	0.5	1	1	0	0.75	0.875	0.75
Rounsaville	1986	1	0	1	9	1	0	0	9	1	0.5	1	1	1	0.125	1
Baer	2004	1	0.5	1	9	1	0.5	1	1	1	1	1	0	0.666667	0.75	1
Rinad	2012	1	1	1	1	1	0.5	1	1	1	1	1	0.5	0.875	0.875	1
Miller	2008	1	1	1	1	1	0.5	1	1	1	1	1	0	0.75	0.875	1
Brooker	1994	1	0.5	1	1	1	1	1	1	1	0.5	1	1	1	0.75	1
Karam-Hage	2001	1	0	1	9	1	0	0.5	1	0	1	0.5	0	0.666667	0.375	0.25
Hunter	2005	1	0	1	9	1	1	1	1	1	0.5	1	0	0.666667	0.625	1
Moyers	2007	1	1	1	1	1	1	1	1	1	1	1	0	0.75	1	1
Sholomskas	2005	1	1	1	1	1	0.5	1	1	1	0.5	1	1	1	0.75	1
Brodsky	2017	1	0.5	1	1	1	0	0.5	1	0	0.5	1	0	0.75	0.375	0.5
Brooker	1992	1	0.5	1	1	1	1	1	1	1	0.5	1	0	0.75	0.75	1
McNiel	1992	1	0.5	0	0	1	0	0.5	1	1	1	1	0	0.25	0.5	1
Carpenter	2007	1	0.5	1	1	1	0	0.5	1	1	0.5	1	0	0.75	0.375	1
Fadden	1997	1	0	1	9	1	0	0	9	0	0.5	0.5	0	0.666667	0.125	0.25
Shoener	2005	1	0	1	9	1	0	0.5	1	0.5	0.5	1	1	1	0.25	0.75
Hahs	2006	1	0.5	1	1	1	0	0.5	1	1	0.5	1	1	1	0.375	1
Jonikas	2004	1	0.5	1	9	1	0	0	9	0	0.5	1	1	1	0.25	0.5
Bjorkdahl	2013	1	0	1	9	1	0	0.5	1	1	0.5	1	0	0.666667	0.25	1
Beidas	2012	1	1	1	1	1	0	1	1	1	1	1	1	1	0.75	1
														%	%	%	F1	F2	F3
													LOW	11.7057	61.8729	18.7291	35	185	56
													MEDIUM	42.4749	21.0702	23.7458	127	63	71
													HIGH	45.8194	17.0569	57.5251	137	51	172
													T	100	100	100	299	299	299
